# Supplementary material for: Learning-Behavioral Affordances in German Textbooks: Sustainability-Oriented Intercultural Competence Development in China
Source: Behav Sci (Basel). 2026 Jun 19;16(6):1028. doi: 10.3390/bs16061028 (PMC13296004; doi:10.3390/bs16061028)
Supplement: Supplementary file 1 [file behavsci-16-01028-s001.zip]

Archive with 1 entries (1 files):
- behavsci-4363536-supplementary.pdf
